# Supplementary material for: Neuronal Pre- and Postconditioning via Toll-like Receptor 3 Agonist or Extracorporeal Shock Wave Therapy as New Treatment Strategies for Spinal Cord Ischemia: An In Vitro Study
Source: J Clin Med. 2022 Apr 11;11(8):2115. doi: 10.3390/jcm11082115 (PMC9027844; doi:10.3390/jcm11082115)
Supplement: Supplementary file 1 [file jcm-11-02115-s001.zip]

Archive with 1 entries (1 files):
- jcm-1621496-supplementary.pdf
